# Supplementary material for: MyVivarium: A cloud-based lab animal colony management application with realtime ambient sensing
Source: Comput Struct Biotechnol J. 2025 Feb 1;27:612–23. doi: 10.1016/j.csbj.2025.01.025 (PMC12621272; doi:10.1016/j.csbj.2025.01.025)
Supplement: Supplementary file 5 — Supplementary material [file mmc5.zip]

Archive with 29 entries (29 files):
- Supplementary-video-29_Export_csv_functionality_myvivarium.mp4
- Supplementary-video-1_Registration_myvivarium.mp4
- Supplementary-video-2_logging_in_myvivarium.mp4
- Supplementary-video-3_Password_reset_myvivarium.mp4
- Supplementary-video-4_Holding_cage_making_myvivarium.mp4
- Supplementary-video-5_registration_myvivphone.mp4
- Supplementary-video-6_login_myvivphone.mp4
- Supplementary-video-7_reset_password_myvivphone.mp4
- Supplementary-video-8_Making_holding_cage_myvivphone.mp4
- Supplementary-video-9_Edit_holding_cage_myvivarium.mp4
- Supplementary-video-10_Delete_cage_function_myvivarium.mp4
- Supplementary-video-11_Cage_maintenance_myvivarium.mp4
- Supplementary-video-12_cage_maintenance_myvivphone.mp4
- Supplementary-video-13_Upload_gel_Holding_cage_myvivarium.mp4
- Supplementary-video-14_Upload_gel_myvivphone.mp4
- Supplementary-video-15_Breeding_cage_Functionality.mp4
- Supplementary-video-16_making_breeding_cage_myvivphone.mp4
- Supplementary-video-17_print_cage_card_myvivarium.mp4
- Supplementary-video-18_Print_cage_myvivphone.mp4
- Supplementary-video-19_QR-code-scanning.mp4
- Supplementary-video-20_Task_functionality_myvivarium.mp4
- Supplementary-video-21_Tasks_management_myvivphone.mp4
- Supplementary-video-22_IoT_sensors_myvivarium.mp4
- Supplementary-video-23_IoT_myvivphone.mp4
- Supplementary-video-24_GChat-Alert.mp4
- Supplementary-video-25_Admin_manage_users_myvivarium.mp4
- Supplementary-video-26_Add_strain_myvivarium.mp4
- Supplementary-video-27_Add_strains_myvivphone.mp4
- Supplementary-video-28_Admin_manage_IACUCprotocol_myvivarium.mp4
